# Supplementary material for: The PEA Bead Test as a Screening Tool for Olfactory Dysfunction: A Preliminary Study
Source: Life (Basel). 2023 Oct 17;13(10):2074. doi: 10.3390/life13102074 (PMC10608016; doi:10.3390/life13102074)
Supplement: Supplementary file 1 [file life-13-02074-s001.zip]

Archive with 1 entries (1 files):
- life-2631396-supplementary.pdf
